# Supplementary material for: Curli-independent defense against Bdellovibrio bacteriovorus in E. coli
Source: Microbiol Spectr. 2025 Sep 29;13(11):e00342-25. doi: 10.1128/spectrum.00342-25 (PMC12584612; doi:10.1128/spectrum.00342-25)
Supplement: Table S1 — Group 1 and Group 2 transposon mutants. [file spectrum.00342-25-s0002.xlsx]

## Sheet: Sheet1
TnMut_ID	Group	Disrupted Locus	Gene Name1	% Amino Acid homology to MG1655	MG1655 locus	% Amino Acid homology to other enterobacteriaceae	Accession	Description (Gene name; Predicted function)1
778	Group 1	ACS228_07210::TA0382	mlaA	99.6	b2346			Maintenance of outer membrane lipid asymmetry A; Removes glycerophospholipids from the outermembrane and works with outer membrane proteins for the transport of phospholipids
805	Group 1	ACS228_00410::TA0392	waaV2	34	N/A	99.7	AAC69672.1	Glycosyl transferase family; R1 type LPS-specific glycosyl transferase. Mediates the addition of the beta-linked Glc residue on the outer core of the LPS generating the attachment site for O-antigens
808	Group 1	ACS228_17680::TA0541	proC	100	b0386			Pyrroline-5-carboxylate reductase; Reduce (S)-1-pryyoline-5-carboxylate to L-proline, a later step in proline synthesis
869	Group 1	ACS228_03385::TA0410	tolC	100	b3035			Colicin-tolerant C; The outer membrane component of the E. coli multi-drug efflux pump.
975	Group 1	ACS228_21725::TA0787	pgi	99.8	b4025			Phosphoglucose isomerase; Catalyzes interconversion of glucose-6-phosphate and fructose-6-phosphate in glycolysis and gluconeogenesis
1159	Group 1	ACS228_05370::TA0142	rpoS	99.7	b2741			RNA polymerase sigma factor; Alternative sigma factor involved in regulating the stress response (e.g. increasing expression of stress response genes) in response to stressors like outer membrane disruption.
1377	Group 1	ACS228_10665::TA0012	lpp	100	b1677			Murein lipoprotein; Outer membrane lipoprotein. Tethers the outer membrane to the peptidoglycan layer and dictates the distance between the IM and OM
1441	Group 1	ACS228_08755::TA0295	wzzB	91.4	b2027			Chain length determinant B; O-antigen co-polymerase in Wzx/Wzy dependent pathways. Group 1a polysaccharide co-polymerase that regulates the length of the O-antigen
1658	Group 1	ACS228_23000::TA0353	rfe	100	b3784			Undecaprenyl phosphate GlcNAc-1-phosphate transferase; Catalyzes the transfer of N-acetylglucosamine (GlcNAc)-1-phosphate onto undecaprenyl phosphate leading to the formation of Und-P-P-GlcNAc; the first step in making enterobacterial common antigen (ECA)
2324	Group 1	ACS228_22690::TA0435	rfaH	100	b3842			Transcriptional antiterminator RfaH; Regulates LPS, exopolysaccharides, F-pilli, and hemolysin expression through modulating RNAP.
2350	Group 1	ACS228_24475::TA0336	N/A2	N/A	N/A	100	WP_000756325	Predicted ParB family protein; Gene encoding a plasmid partitioning protein which works in tandem with ParA to facilitate proper separation of plasmids during replication for vertical transmission.
2537	Group 1	ACS228_08725::TA1015	N/A2	N/A	N/A	100	WP_042099307	Predicted O150 O-antigen co-polymerase; Works to form chains of polysaccharides that are then secreted to form the O-antigen which is attached to the LPS outer core
2726	Group 1	ACS228_19010::TA-0963	ispU	100	b0174			Isoprenoid U; Undecapreny pyrophosphate synthase that contributes to synthesizing the lipid carrier that localizes carbohydrates to the extracellular space.
3015	Group 1	ACS228_22995::TA0914	wzzE	99.4	b3785			Chain length determinant E; Part of the Wzx/Wzy-dependent pathway that modulates the length of enterobacterial common antigen, an outer membrane polysaccharide.
3900	Group 1	ACS228_04490::TA0368	fau	100	b2912			Folinic acid utilization; 5-formyltetrahydrofolate cyclo-ligase which can inhibit various folate-dependent enzymes. Interestingly, the transcription of this gene is induced upon biofilm formation
4283	Group 1	ACS228_07640::TA0837	arnD	99.7	b2256			N/A; Predicted to function as a deformylase that removes the formyl group from undecaprenyl phosphate-L-Ara4FN in arabinose metabolism.
4464	Group 1	ACS228_23150::TA0908	rbsR	99.4	b3753			Ribose repressor; Transcription factor that regulates expression of genes that conduct ribose catabolism and transport in E. coli
4543	Group 1	ACS228_22265::TA0355	glpX	100	b3925			Glycerol kinase; Type II fructose 1,6-bisphophatase. Deletion of glpX increased acrAB expression which are the other component of the multidrug efflux pump
4673	Group 1	ACS228_19480::TA0684	cra	100	b0080			Catabolite repressor activator; Dual transcriptional regulator of many genes involved with metabolic pathways which contribute to carbon flow.
4680	Group 1	ACS228_21725::TA1166	pgi	99.8	b4025			Phosphoglucose isomerase; Catalyzes interconversion of glucose-6-phosphate and fructose-6-phosphate in glycolysis and gluconeogenesis
5140	Group 1	ACS228_22690::TA0422	rfaH	100	b3842			Transcriptional antiterminator RfaH; Regulates LPS, exopolysaccharides, F-pilli, and hemolysin expression through modulating RNAP.
5234	Group 1	ACS228_23155::TA0416	rbsK	100	b3752			Ribose kinase; Phosphorylates ribose at O-5a in an ATP-dependent manner which is an early stage in Ribose metabolism in the cell.
5614	Group 1	ACS228_00405::TA0547	N/A2	38.1	N/A	100	WP_000364782	N/A; A predicted UDP-galactose--(galactosyl) LPS alpha1,2-galactosyltransferase. Involved in galactose synthesis and LPS core biosynthesis.
358	Group 2	ACS228_07210::-01	mlaA	99.6	b2346			Maintenance of outer membrane lipid asymmetry A; Removes glycerophospholipids from the outermembrane and works with outer membrane proteins for the trasnports of phospholipids
700	Group 2	ACS228_08680	rfbD	96.7	b2040			dTDP-4-dehydrorhamnose reductase; Catalyzes the reduction of dTDP-4-dehydro-6-deoxy-L-mannose to generate dTDP-L-rhamnose which is a precursor for O-antigen synthesis
835	Group 2	ACS228_23000::TA0541	rfe	100	b3784			Undecaprenyl phosphate GlcNAc-1-phosphate transferase; Catalyzes the transfer of N-acetylglucosamine (GlcNAc)-1-phosphate onto undecaprenyl phosphate leading to the formation of Und-P-P-GlcNAc; the first step in making enterobacterial common antigen (ECA)
1149	Group 2	ACS228_14830::TA1000	aroA	99.8	b0908			Aromatic amino acid biosynthesis A; Encodes an EPSP synthase in the 6th step of chorismate synthesis which then lead to the synthesis of aromatic amino acids.
1192	Group 2	ACS228_22970::TA0622	rffC	97.8	b3790			Unknown; Predicted to be involved in biosyntehsis of Enterobacterial Common Antigen, but little is known about the function of this gene
1691	Group 2	ACS228_21790::TA0946	aceA	100	b4015			Unknown; Catalyzes the converstion of D-threo-isocitrate to succinate and glyoxylate. A central metabolism gene which when deleted may impact fitness and thus predation susceptibility
1954	Group 2	ACS228_11180	rspB	98.2	b1580			Regulatory in stationary phase B; Encodes a predicted zinc-binding dehydrogenase of unknown function.
2156	Group 2	ACS228_06830::TA+0414	yfeW	95.6	b2430			N/A; Penicillin binding protein 4B. This gene has an unknown function in E. coli.
3032	Group 2	ACS228_08670::TA0765	galF	99.7	b2042			N/A; Implicated in colanic acid synthesis and capsular polysaccharide production, but no clear role in E. coli.
3445	Group 2	ACS228_24475::TA0152	N/A2	N/A	N/A	100	WP_000756325	Predicted ParB family protein; Gene encoding a plasmid partitioning protein which works in tandem with ParA to facilitate proper separation of plasmids during replication for vertical transmission.
3532	Group 2	ACS228_11560	N/A2	60.4	N/A	99.8	WP_274537825	N/A; A predicted 6-phospho-beta glucosidase which would function in cellulose catabolism and formation of glycosidic bonds in the cell.
4193	Group 2	ACS228_24475::TA0531	N/A2	N/A	N/A	100	WP_000756325	Predicted ParB family protein; Gene encoding a plasmid partitioning protein which works in tandem with ParA to facilitate proper separation of plasmids during replication for vertical transmission.
4854	Group 2	ACS228_05620::TA-095	csrA	100	b2696			Carbon storage regulator A; A transcriptional regulator of carbohydrate metabolism that impacts glycogen biosynthesis, glycogen degradation and gluconeogenesis and glycolysis.
4862	Group 2	ACS228_17400::TA1540	lon	100	b0439			Lon protease; Protease which degrades misfolded proteins and regulatory proteins with short half-lives. Disruption may impact fitness and thus predation susceptibility
4955	Group 2	ACS228_01690::TA0877	aroB	99.7	b3389			Aromatic amino acid biosynthesis B; Encodes a dehydorquinate syntase involved in the second step of the chorismate pathway that produces aromatic amino acids.
5394	Group 2	ACS228_13750	pyrC	99.7	b1062			Purine regulon C; Synthesis of pyrimidine nucleotides and negatively regulated by CTP levels in the cell.
5444	Group 2	ACS228_01545	malQ	99.4	b3416			Amylomaltase; Glucanotrasnferase as part of the glycoside hydrolase family. Catalyzes the transglycosylation of maltose and maltodextrins.
5487	Group 2	ACS228_01600::TA0112	ompR	100	b3405			Outer membrane protein R; Cytoplasmic transcription factor part of the two-component EnvZ/OmpR system which reacts to cytosol stress and diverse osmolytes. Directly regulates OmrA and OmrB which regulate proteins in the outer membrane.
1Inferred from homology to MG1655 unless stated otherwise
2Gene not found in MG1655, inferred from amino acid homology
3Impacts gene’s promoter
4Predicted to impact promoter of the indicated gene
