# Supplementary material for: Curli-independent defense against Bdellovibrio bacteriovorus in E. coli
Source: Microbiol Spectr. 2025 Sep 29;13(11):e00342-25. doi: 10.1128/spectrum.00342-25 (PMC12584612; doi:10.1128/spectrum.00342-25)
Supplement: Table S2 — Bacterial strains used in this study. [file spectrum.00342-25-s0003.xlsx]

## Sheet: Sheet1
Table S2. Bacterial strains used in this study
Strain ID	Bacterial Species	Bacterial Strain	Plasmid number	Plasmid Details	Vector (+restriction enzyme sites used)	DNA insert sequence	Protein of Interest Translation	Source
AW2812	Bdellovibrio bacteriovorus	HD100	N/A	N/A	N/A	N/A	N/A	Rendulic et al., 2004; Dr. Daniel Kadouri, Rutgers School of Dental Medicine
AW2816	Klebsiella pneumoniae	K. pneumoniae	N/A	N/A	N/A	N/A	N/A	Daligault et al., 2014; ATCC 13883
AW1300	E. coli	MFDpir	N/A	N/A; Strain used as conjugation donor strain	N/A	N/A	N/A	Ferrières et al., 2010
AW2912	E. coli	ECOR12	N/A	N/A	N/A	N/A	N/A	Ochman and Selander, 1984
AW2914	E. coli	ECOR14	N/A	N/A	N/A	N/A	N/A	Ochman and Selander, 1984
AW2926	E. coli	ECOR26	N/A	N/A	N/A	N/A	N/A	Ochman and Selander, 1984
AW2927	E. coli	ECOR27	N/A	N/A	N/A	N/A	N/A	Ochman and Selander, 1984
AW2929	E. coli	ECOR29	N/A	N/A	N/A	N/A	N/A	Ochman and Selander, 1984
AW2933	E. coli	ECOR33	N/A	N/A	N/A	N/A	N/A	Ochman and Selander, 1984
AW2939	E. coli	ECOR39	N/A	N/A	N/A	N/A	N/A	Ochman and Selander, 1984
AW2945	E. coli	ECOR45	N/A	N/A	N/A	N/A	N/A	Ochman and Selander, 1984
AW2951	E. coli	ECOR51	N/A	N/A	N/A	N/A	N/A	Ochman and Selander, 1984
AW2953	E. coli	ECOR53	N/A	N/A	N/A	N/A	N/A	Ochman and Selander, 1984
AW2962	E. coli	ECOR62	N/A	N/A	N/A	N/A	N/A	Ochman and Selander, 1984
AW2965	E. coli	ECOR65	N/A	N/A	N/A	N/A	N/A	Ochman and Selander, 1984
AW2966	E. coli	ECOR66	N/A	N/A	N/A	N/A	N/A	Ochman and Selander, 1984
AW2967	E. coli	ECOR67	N/A	N/A	N/A	N/A	N/A	Ochman and Selander, 1984
AW2972	E. coli	ECOR72	N/A	N/A	N/A	N/A	N/A	Ochman and Selander, 1984
AW3129	E. coli	ECOR12 csgA::kanR	N/A	N/A	N/A	N/A	N/A	Ledvina et al., 2025
AW3120	E. coli	ECOR14 csgA::kanR	N/A	N/A	N/A	N/A	N/A	Ledvina et al., 2025
AW3130	E. coli	ECOR26 csgA::kanR	N/A	N/A	N/A	N/A	N/A	Ledvina et al., 2025
AW3131	E. coli	ECOR27 csgA::kanR	N/A	N/A	N/A	N/A	N/A	Ledvina et al., 2025
AW3317	E. coli	ECOR29 csgA::kanR	N/A	N/A	N/A	N/A	N/A	This study
AW3132	E. coli	ECOR33 csgA::kanR	N/A	N/A	N/A	N/A	N/A	Ledvina et al., 2025
AW3133	E. coli	ECOR39 csgA::kanR	N/A	N/A	N/A	N/A	N/A	Ledvina et al., 2025
AW3134	E. coli	ECOR45 csgA::kanR	N/A	N/A	N/A	N/A	N/A	Ledvina et al., 2025
AW3318	E. coli	ECOR51 csgA::kanR	N/A	N/A	N/A	N/A	N/A	This study
AW3319	E. coli	ECOR53 csgA::kanR	N/A	N/A	N/A	N/A	N/A	This study
AW3320	E. coli	ECOR62 csgA::kanR	N/A	N/A	N/A	N/A	N/A	This study
AW3321	E. coli	ECOR65 csgA::kanR	N/A	N/A	N/A	N/A	N/A	This study
AW3322	E. coli	ECOR66 csgA::kanR	N/A	N/A	N/A	N/A	N/A	This study
AW3323	E. coli	ECOR67 csgA::kanR	N/A	N/A	N/A	N/A	N/A	This study
AW3136	E. coli	ECOR72 csgA::kanR	N/A	N/A	N/A	N/A	N/A	Ledvina et al., 2025
AW3324	E. coli	ECOR14 csgA::frt	N/A	N/A	N/A	N/A	N/A	This study
AW3325	E. coli	ECOR29 csgA::frt	N/A	N/A	N/A	N/A	N/A	This study
AW3326	E. coli	ECOR29 csgBACDEFG::kanR	N/A	N/A	N/A	N/A	N/A	This study
AW3327	E. coli	ECOR29 ACS228_07210::TA0382	N/A	N/A	N/A	N/A	N/A	This study
AW3328	E. coli	ECOR29 ACS228_00410::TA0392	N/A	N/A	N/A	N/A	N/A	This study
AW3329	E. coli	ECOR29 ACS228_17680::TA0541	N/A	N/A	N/A	N/A	N/A	This study
AW3330	E. coli	ECOR29 ACS228_03385::TA0410	N/A	N/A	N/A	N/A	N/A	This study
AW3331	E. coli	ECOR29 ACS228_21725::TA0787	N/A	N/A	N/A	N/A	N/A	This study
AW3332	E. coli	ECOR29 ACS228_05370::TA0142	N/A	N/A	N/A	N/A	N/A	This study
AW3333	E. coli	ECOR29 ACS228_10665::TA0012	N/A	N/A	N/A	N/A	N/A	This study
AW3334	E. coli	ECOR29 ACS228_08755::TA0295	N/A	N/A	N/A	N/A	N/A	This study
AW3335	E. coli	ECOR29 ACS228_23000::TA0353	N/A	N/A	N/A	N/A	N/A	This study
AW3336	E. coli	ECOR29 ACS228_22690::TA0435	N/A	N/A	N/A	N/A	N/A	This study
AW3337	E. coli	ECOR29 ACS228_24475::TA0336	N/A	N/A	N/A	N/A	N/A	This study
AW3338	E. coli	ECOR29 ACS228_08725::TA1015	N/A	N/A	N/A	N/A	N/A	This study
AW3339	E. coli	ECOR29 ACS228_19010::TA-096	N/A	N/A	N/A	N/A	N/A	This study
AW3340	E. coli	ECOR29 ACS228_22995::TA0914	N/A	N/A	N/A	N/A	N/A	This study
AW3341	E. coli	ECOR29 ACS228_04490::TA0368	N/A	N/A	N/A	N/A	N/A	This study
AW3342	E. coli	ECOR29 ACS228_07640::TA0837	N/A	N/A	N/A	N/A	N/A	This study
AW3343	E. coli	ECOR29 ACS228_23150::TA0908	N/A	N/A	N/A	N/A	N/A	This study
AW3344	E. coli	ECOR29 ACS228_22265::TA0355	N/A	N/A	N/A	N/A	N/A	This study
AW3345	E. coli	ECOR29 ACS228_19480::TA0684	N/A	N/A	N/A	N/A	N/A	This study
AW3346	E. coli	ECOR29 ACS228_21725::TA1166	N/A	N/A	N/A	N/A	N/A	This study
AW3347	E. coli	ECOR29 ACS228_22690::TA0422	N/A	N/A	N/A	N/A	N/A	This study
AW3348	E. coli	ECOR29 ACS228_23155::TA0416	N/A	N/A	N/A	N/A	N/A	This study
AW3349	E. coli	ECOR29 ACS228_00405::TA0547	N/A	N/A	N/A	N/A	N/A	This study
AW3350	E. coli	ECOR29 ACS228_07210::-01	N/A	N/A	N/A	N/A	N/A	This study
AW3351	E. coli	ECOR29 ACS228_08680	N/A	N/A	N/A	N/A	N/A	This study
AW3352	E. coli	ECOR29 ACS228_23000::TA0541	N/A	N/A	N/A	N/A	N/A	This study
AW3353	E. coli	ECOR29 ACS228_14830::TA1000	N/A	N/A	N/A	N/A	N/A	This study
AW3354	E. coli	ECOR29 ACS228_22970::TA0622	N/A	N/A	N/A	N/A	N/A	This study
AW3355	E. coli	ECOR29 ACS228_21790::TA0946	N/A	N/A	N/A	N/A	N/A	This study
AW3356	E. coli	ECOR29 ACS228_11180	N/A	N/A	N/A	N/A	N/A	This study
AW3357	E. coli	ECOR29 ACS228_06830::TA+041	N/A	N/A	N/A	N/A	N/A	This study
AW3358	E. coli	ECOR29 ACS228_08670::TA0765	N/A	N/A	N/A	N/A	N/A	This study
AW3359	E. coli	ECOR29 ACS228_24475::TA0152	N/A	N/A	N/A	N/A	N/A	This study
AW3360	E. coli	ECOR29 ACS228_11560	N/A	N/A	N/A	N/A	N/A	This study
AW3361	E. coli	ECOR29 ACS228_24475::TA0531	N/A	N/A	N/A	N/A	N/A	This study
AW3362	E. coli	ECOR29 ACS228_05620::TA-095	N/A	N/A	N/A	N/A	N/A	This study
AW3363	E. coli	ECOR29 ACS228_17400::TA1540	N/A	N/A	N/A	N/A	N/A	This study
AW3364	E. coli	ECOR29 ACS228_01690::TA0877	N/A	N/A	N/A	N/A	N/A	This study
AW3365	E. coli	ECOR29 ACS228_13750	N/A	N/A	N/A	N/A	N/A	This study
AW3366	E. coli	ECOR29 ACS228_01545	N/A	N/A	N/A	N/A	N/A	This study
AW3367	E. coli	ECOR29 ACS228_01600::TA0112	N/A	N/A	N/A	N/A	N/A	This study
AW3368	E. coli	ECOR29 mlaA::kanR	N/A	N/A	N/A	N/A	N/A	This study
AW3369	E. coli	ECOR29 waaV::kanR	N/A	N/A	N/A	N/A	N/A	This study
AW3370	E. coli	ECOR29 proC::kanR	N/A	N/A	N/A	N/A	N/A	This study
AW3371	E. coli	ECOR29 tolC::kanR	N/A	N/A	N/A	N/A	N/A	This study
AW3372	E. coli	ECOR29 pgi::kanR	N/A	N/A	N/A	N/A	N/A	This study
AW3373	E. coli	ECOR29 rpoS::kanR	N/A	N/A	N/A	N/A	N/A	This study
AW3374	E. coli	ECOR29 lpp::kanR	N/A	N/A	N/A	N/A	N/A	This study
AW3375	E. coli	ECOR29 wzzB::kanR	N/A	N/A	N/A	N/A	N/A	This study
AW3376	E. coli	ECOR29 rfe::kanR	N/A	N/A	N/A	N/A	N/A	This study
AW3377	E. coli	ECOR29 rfaH::kanR	N/A	N/A	N/A	N/A	N/A	This study
AW3378	E. coli	ECOR29 ACS228_24475::kanR	N/A	N/A	N/A	N/A	N/A	This study
AW3379	E. coli	ECOR29 wzzE::kanR	N/A	N/A	N/A	N/A	N/A	This study
AW3380	E. coli	ECOR29 fau::kanR	N/A	N/A	N/A	N/A	N/A	This study
AW3381	E. coli	ECOR29 arnD::kanR	N/A	N/A	N/A	N/A	N/A	This study
AW3382	E. coli	ECOR29 glpX::kanR	N/A	N/A	N/A	N/A	N/A	This study
AW3383	E. coli	ECOR29 cra::kanR	N/A	N/A	N/A	N/A	N/A	This study
AW3384	E. coli	ECOR29 pgi::kanR	N/A	N/A	N/A	N/A	N/A	This study
AW3385	E. coli	ECOR29 rfaH::kanR	N/A	N/A	N/A	N/A	N/A	This study
AW3386	E. coli	ECOR29 rbsK::kanR	N/A	N/A	N/A	N/A	N/A	This study
AW3387	E. coli	ECOR29 ACS228_00405::kanR	N/A	N/A	N/A	N/A	N/A	This study
AW3388	E. coli	ECOR29 csgA::frt;mlaA::kanR	N/A	N/A	N/A	N/A	N/A	This study
AW3389	E. coli	ECOR29 csgA::frt;waaV::kanR	N/A	N/A	N/A	N/A	N/A	This study
AW3390	E. coli	ECOR29 csgA::frt;proC::kanR	N/A	N/A	N/A	N/A	N/A	This study
AW3391	E. coli	ECOR29 csgA::frt;tolC::kanR	N/A	N/A	N/A	N/A	N/A	This study
AW3392	E. coli	ECOR29 csgA::frt;pgi::kanR	N/A	N/A	N/A	N/A	N/A	This study
AW3393	E. coli	ECOR29 csgA::frt;rpoS::kanR	N/A	N/A	N/A	N/A	N/A	This study
AW3394	E. coli	ECOR29 csgA::frt;lpp::kanR	N/A	N/A	N/A	N/A	N/A	This study
AW3395	E. coli	ECOR29 csgA::frt;wzzB::kanR	N/A	N/A	N/A	N/A	N/A	This study
AW3396	E. coli	ECOR29 csgA::frt;rfe::kanR	N/A	N/A	N/A	N/A	N/A	This study
AW3397	E. coli	ECOR29 csgA::frt;rfaH::kanR	N/A	N/A	N/A	N/A	N/A	This study
AW3398	E. coli	ECOR29 csgA::frt;ACS228_24475::kanR	N/A	N/A	N/A	N/A	N/A	This study
AW3399	E. coli	ECOR29 csgA::frt;ACS228_24475::kanR	N/A	N/A	N/A	N/A	N/A	This study
AW3400	E. coli	ECOR29 csgA::frt;wzzE::kanR	N/A	N/A	N/A	N/A	N/A	This study
AW3401	E. coli	ECOR29 csgA::frt;fau::kanR	N/A	N/A	N/A	N/A	N/A	This study
AW3402	E. coli	ECOR29 csgA::frt;arnD::kanR	N/A	N/A	N/A	N/A	N/A	This study
AW3403	E. coli	ECOR29 csgA::frt;rbsR::kanR	N/A	N/A	N/A	N/A	N/A	This study
AW3404	E. coli	ECOR29 csgA::frt;glpX::kanR	N/A	N/A	N/A	N/A	N/A	This study
AW3405	E. coli	ECOR29 csgA::frt;cra::kanR	N/A	N/A	N/A	N/A	N/A	This study
AW3406	E. coli	ECOR29 csgA::frt;pgi::kanR	N/A	N/A	N/A	N/A	N/A	This study
AW3407	E. coli	ECOR29 csgA::frt;rfaH::kanR	N/A	N/A	N/A	N/A	N/A	This study
AW3408	E. coli	ECOR29 csgA::frt;rbsK::kanR	N/A	N/A	N/A	N/A	N/A	This study
AW3409	E. coli	ECOR29 csgA::frt;ACS228_00405::kanR	N/A	N/A	N/A	N/A	N/A	This study
AW2784	E. coli	Omnipir	pAW1608	pTACxc-sfGFP	pTACxc BamHI/NotI	Full sequence (backbone+GFP): TTGACAATTAATCATCGGCTCGTATAATGTGTGGAATTGTGAGCGGATAACAATTTCACACGCTAGCAGGAGGAATTCACCATGGGATCCAAAGGTGAAGAACTGTTCACCGGTGTTGTTCCGATCCTGGTTGAACTGGATGGTGATGTTAACGGCCACAAATTCTCTGTTCGTGGTGAAGGTGAAGGTGATGCAACCAACGGTAAACTGACCCTGAAATTCATCTGCACTACCGGTAAACTGCCGGTTCCGTGGCCGACTCTGGTGACTACCCTGACCTATGGTGTTCAGTGTTTTTCTCGTTACCCGGATCACATGAAGCAGCATGATTTCTTCAAATCTGCAATGCCGGAAGGTTATGTACAGGAG…	KGEELFTGVVPILVELDGDVNGHKFSVRGEGEGDATNGKLTLKFICTTGKLPVPWPTLVTTLTYGVQCFSRYPDHMKQHDFFKSAMPEGYVQERTISFKDDGTYKTRAEVKFEGDTLVNRIELKGIDFKEDGNILGHKLEYNFNSHNVYITADKQKNGIKANFKIRHNVEDGSVQLADHYQQNTPIGDGPVLLPDNHYLSTQSVLSKDPNEKRDHMVLLEFVTAAGITHGMDELYK	Ledvina and Ye et al., 2023
AW3410	E. coli	ECOR29 ACS228_15805::kanR	N/A	N/A	N/A	N/A	N/A	This study
AW3411	E. coli	ECOR14 csgA::frt	pAW1608	pTACxc-sfGFP	pTACxc BamHI/NotI	Full sequence (backbone+GFP): TTGACAATTAATCATCGGCTCGTATAATGTGTGGAATTGTGAGCGGATAACAATTTCACACGCTAGCAGGAGGAATTCACCATGGGATCCAAAGGTGAAGAACTGTTCACCGGTGTTGTTCCGATCCTGGTTGAACTGGATGGTGATGTTAACGGCCACAAATTCTCTGTTCGTGGTGAAGGTGAAGGTGATGCAACCAACGGTAAACTGACCCTGAAATTCATCTGCACTACCGGTAAACTGCCGGTTCCGTGGCCGACTCTGGTGACTACCCTGACCTATGGTGTTCAGTGTTTTTCTCGTTACCCGGATCACATGAAGCAGCATGATTTCTTCAAATCTGCAATGCCGGAAGGTTATGTACAGGAG…	KGEELFTGVVPILVELDGDVNGHKFSVRGEGEGDATNGKLTLKFICTTGKLPVPWPTLVTTLTYGVQCFSRYPDHMKQHDFFKSAMPEGYVQERTISFKDDGTYKTRAEVKFEGDTLVNRIELKGIDFKEDGNILGHKLEYNFNSHNVYITADKQKNGIKANFKIRHNVEDGSVQLADHYQQNTPIGDGPVLLPDNHYLSTQSVLSKDPNEKRDHMVLLEFVTAAGITHGMDELYK	This study
AW3412	E. coli	ECOR14 csgA::frt	pAW1608;pECOR29	pTACxc-sfGFP:N/A	pTACxc BamHI/NotI;N/A	Full sequence (pAW1608 backbone+GFP): TTGACAATTAATCATCGGCTCGTATAATGTGTGGAATTGTGAGCGGATAACAATTTCACACGCTAGCAGGAGGAATTCACCATGGGATCCAAAGGTGAAGAACTGTTCACCGGTGTTGTTCCGATCCTGGTTGAACTGGATGGTGATGTTAACGGCCACAAATTCTCTGTTCGTGGTGAAGGTGAAGGTGATGCAACCAACGGTAAACTGACCCTGAAATTCATCTGCACTACCGGTAAACTGCCGGTTCCGTGGCCGACTCTGGTGACTACCCTGACCTATGGTGTTCAGTGTTTTTCTCGTTACCCGGATCACATGAAGCAGCATGATTTCTTCAAATCTGCAATGCCGGAAGGTTATG…	pAW1608: KGEELFTGVVPILVELDGDVNGHKFSVRGEGEGDATNGKLTLKFICTTGKLPVPWPTLVTTLTYGVQCFSRYPDHMKQHDFFKSAMPEGYVQERTISFKDDGTYKTRAEVKFEGDTLVNRIELKGIDFKEDGNILGHKLEYNFNSHNVYITADKQKNGIKANFKIRHNVEDGSVQLADHYQQNTPIGDGPVLLPDNHYLSTQSVLSKDPNEKRDHMVLLEFVTAAGITHGMDELYK	This study
AW3413	E. coli	ECOR29 lacZ::kanR	N/A	N/A	N/A	N/A	N/A	This study
AW3414	E. coli	ECOR29 csgA::frt;lacZ::kanR	N/A	N/A	N/A	N/A	N/A	This study
AW3415	E. coli	ECOR11 csgA::kanR	N/A	N/A	N/A	N/A	N/A	This study
AW3416	E. coli	ECOR18 csgA::kanR	N/A	N/A	N/A	N/A	N/A	This study
AW3417	E. coli	ECOR19 csgA::kanR	N/A	N/A	N/A	N/A	N/A	This study
AW3418	E. coli	ECOR25 csgA::kanR	N/A	N/A	N/A	N/A	N/A	This study
AW3419	E. coli	ECOR29 csgA::kanR;ACS228_15805::kanR	N/A	N/A	N/A	N/A	N/A	This study
