# Supplementary material for: Curli-independent defense against Bdellovibrio bacteriovorus in E. coli
Source: Microbiol Spectr. 2025 Sep 29;13(11):e00342-25. doi: 10.1128/spectrum.00342-25 (PMC12584612; doi:10.1128/spectrum.00342-25)
Supplement: Table S3 — Oligonucleotides used in this study. [file spectrum.00342-25-s0004.xlsx]

## Sheet: Sheet1
Table S3. Oligonucleotides used in this study
Oligo Number	Oligo Name	Sequence	Purpose
oRS0014	5′ waaV KO	TCATATTTTATTAGTTCAGGCAAGAGAACACGATGAGCAATGATTACCCTGTGTAGGCTGGAGCTGCTTC	Forward primer for generating PCR product for waaV marked deletion
oRS0015	3′ waaV KO	CTACGAGGATGGGTTATTTAATGCAAGATCTAACGTTTATTCTTTTTTCTCATATGAATATCCTCCTTA	Reverse primer for generating PCR product for waaV marked deletion
oRS0016	5′ waaV KO screen	GGCGTTTATTCCAGCCACGAATG	Forward screening primer to test for kanR insertion at waaV locus
oRS0017	3′ waaV KO screen	CAGATATAATTCCAGCTGCATGAAGAAAC	Reverse screening primer to test for kanR insertion at waaV locus
oRS0018	5′ lacZ KO	GAGCGGATAACAATTTCACACAGGAAACAGCTATGACCATGATTACGGATGTGTAGGCTGGAGCTGCTTC	Forward primer for generating PCR product for lacZ marked deletion
oRS0019	3′ lacZ KO	ACGGGCAGACATGGCCTGCCCGGTTATTATTATTTTTGACACCAGACCAACATATGAATATCCTCCTTA	Reverse primer for generating PCR product for lacZ marked deletion
oRS0020	5′ lacZ KO screen	GGAAAGCGGGCAGTGAGCGC	Forward screening primer to test for kanR insertion at lacZ locus
oRS0021	3′ lacZ KO screen	GGGAAAAACGGGAAGTAGGCTCCC	Reverse screening primer to test for kanR insertion at lacZ locus
oRS0022	5′ ACS228_15805 KO	CTGCTGCATGATGTAGACCTGGATAAATACCTATGAGGTATCAGGTAAAAGTGTAGGCTGGAGCTGCTTC	Forward primer for generating PCR product for ACS228_15805 marked deletion
oRS0023	3′ ACS228_15805 KO	AGAGGGCTGAACCGATAATCCGCCGTGAATTATCTCATTCTTTCACTGGCCATATGAATATCCTCCTTA	Reverse primer for generating PCR product for ACS228_15805 marked deletion
oRS0024	5′ ACS228_15805 KO screen	CCTGAACCGTAATCAGCCTGC	Forward screening primer to test for kanR insertion at ACS228_15805 locus
oRS0025	3′ACS228_15805 KO screen	CTTGATCTGAATGAAACAGCAGGCG	Reverse screening primer to test for kanR insertion at ACS228_15805 locus
oRS0026	5′ ACS228_00405 KO	AGCGTAAACCACACAGTCAAAACGGAACCAACATGGATTTATTAGCTGAGGTGTAGGCTGGAGCTGCTTC	Forward primer for generating PCR product for ACS228_00405 marked deletion
oRS0027	3′ ACS228_00405 KO	TGTAACTCAGACATCCATGATTTTTATTATTATCCAAATAGTTTTCTTTTCATATGAATATCCTCCTTA	Reverse primer for generating PCR product for ACS228_00405 marked deletion
oRS0028	5′ tolC KO	CGCTAAATACTGCTTCACCACAAGGAATGCAAATGAAGAAATTGCTCCCCGTGTAGGCTGGAGCTGCTTC	Forward primer for generating PCR product for tolC marked deletion
oRS0029	3′ tolC KO	CAGACGGGGCCGAAGCCCCGTCGTCGTCATCAGTTACGGAAAGGGTTATGCATATGAATATCCTCCTTA	Reverse primer for generating PCR product for tolC marked deletion
oRS0030	5′ fau KO	CTCGGAGATTCCCTTCTTATCTGGCACCAGCCATGACGCAACTACCAGAAGTGTAGGCTGGAGCTGCTTC	Forward primer for generating PCR product for fau marked deletion
oRS0031	3′ fau KO	TCAATCAGGGCGATGCAGGTGTATCGCCCTTACCACTCCCAGACTTTCGACATATGAATATCCTCCTTA	Reverse primer for generating PCR product for fau marked deletion
oRS0032	5′ rpoS KO	TCCGTCAAGGGATCACGGGTAGGAGCCACCTTATGAGTCAGAATACGCTGGTGTAGGCTGGAGCTGCTTC	Forward primer for generating PCR product for rpoS marked deletion
oRS0033	3′ rpoS KO	TGAGACTGGCCTTTCTGACAGATGCTTACTTACTCGCGGAACAGCGCTTCCATATGAATATCCTCCTTA	Reverse primer for generating PCR product for rpoS marked deletion
oRS0034	5′ mlaA KO	TGCATAAGCCATAAAAAAACAGGGAGACATTTATGAAGCTTCGCCTGTCGGTGTAGGCTGGAGCTGCTTC	Forward primer for generating PCR product for mlaA marked deletion
oRS0035	3′ mlaA KO	TATTGCGACTCACCTTTTTTATTTGTTTCTTATTCAGAATCGATATCTTTCATATGAATATCCTCCTTA	Reverse primer for generating PCR product for mlaA marked deletion
oRS0036	5′ arnD KO	CTGCGCACCGTTGATCTTACGGATAAACCATCATGACCAAAGTAGGCTTAGTGTAGGCTGGAGCTGCTTC	Forward primer for generating PCR product for arnD marked deletion
oRS0037	3′ arnD KO	GAGGCCGATAAGGTAACGTACCGATTTCATCAGCGACTACCCGCAATTTGCATATGAATATCCTCCTTA	Reverse primer for generating PCR product for arnD marked deletion
oRS0038	5′ ACS228_08725 KO	CTGGGCTGGTTTTAACATCGATCGGGAGCACTATGCTCATTTTAACAAACGTGTAGGCTGGAGCTGCTTC	Forward primer for generating PCR product for ACS228_08725 marked deletion
oRS0039	3′ ACS228_08725 KO	TTTATAATGAACCATATTATTATATGATTTCACTGAAATATCATAGATAGCATATGAATATCCTCCTTA	Reverse primer for generating PCR product for ACS228_08725 marked deletion
oRS0040	5′ wzzB KO	GACTTAAAATTATTTCGTCCGTTAGGGTAATGATGAGAGTAGAAAATAATGTGTAGGCTGGAGCTGCTTC	Forward primer for generating PCR product for wzzB marked deletion
oRS0041	3′ wzzB KO	CCTGCCCGTTTTCTTTAAAACTGCAAAGATTATTTCGCGTTGTAATTACGCATATGAATATCCTCCTTA	Reverse primer for generating PCR product for wzzB marked deletion
oRS0042	5′ lpp KO	TGGAGATTAACTCAATCTAGAGGGTATTAATAATGAAAGCTACTAAACTGGTGTAGGCTGGAGCTGCTTC	Forward primer for generating PCR product for lpp marked deletion
oRS0043	3′ lpp KO	GTGCGCCATTTTTCACTTCACAGGTACTATTACTTGCGGTATTTAGTAGCCATATGAATATCCTCCTTA	Reverse primer for generating PCR product for lpp marked deletion
oRS0044	5′ proC KO	AAAACAATGAATTTCACGGCAGGAGTGAGGCAATGGAAAAGAAAATCGGTGTGTAGGCTGGAGCTGCTTC	Forward primer for generating PCR product for proC marked deletion
oRS0045	3′ proC KO	AGTGGCGGCCTGACGTCCGGCGAAAGTCATCAGGATTTGCTGAGTTTTTCCATATGAATATCCTCCTTA	Reverse primer for generating PCR product for proC marked deletion
oRS0046	5′ ispU KO	CGTAAACCCTGTCAGGGAATAAAAAACGCGTGATGTTGTCTGCTACTCAAGTGTAGGCTGGAGCTGCTTC	Forward primer for generating PCR product for ispU marked deletion
oRS0047	3′ ispU KO	AGGCGATACTTCAGCAAAAGCGACCCCCATCAGGCTGTTTCATCACCGGGCATATGAATATCCTCCTTA	Reverse primer for generating PCR product for ispU marked deletion
oRS0048	5′ pgi KO	TCACAATTCTCAAAATCAGAAGAGTATTGCTAATGAAAAACATCAATCCAGTGTAGGCTGGAGCTGCTTC	Forward primer for generating PCR product for pgi marked deletion
oRS0049	3′ pgi KO	ACGTCGGCATTGTTATTAAGGTTTTTAAATTAACCGCGCCACGCTTTATACATATGAATATCCTCCTTA	Reverse primer for generating PCR product for pgi marked deletion
oRS0050	5′ glpX KO	TTCGCGCCATTCCTTACTGCTTAGAGTTTGCTATGAGACGAGAACTTGCCGTGTAGGCTGGAGCTGCTTC	Forward primer for generating PCR product for glpX marked deletion
oRS0051	3′ glpX KO	GGACTGGAAGGCTCAATCGATCAAATCAATCAGAGGATGTGCACCTGCATCATATGAATATCCTCCTTA	Reverse primer for generating PCR product for glpX marked deletion
oRS0052	5′ rfaH KO	CTTGCGCCCCGATTAAACGGATAAGAGTCATTATGCAATCCTGGTATTTAGTGTAGGCTGGAGCTGCTTC	Forward primer for generating PCR product for rfaH marked deletion
oRS0053	3′ rfaH KO	AATGTCAAAACACTGTTTGGGATTGCGTTTTAGAGTTTGCGGAACTCGGTCATATGAATATCCTCCTTA	Reverse primer for generating PCR product for rfaH marked deletion
oRS0054	5′ wzzE KO	AGCCCCAATTTAACCAAATAAATGAGGATGTGATGACACAACCAATGCCTGTGTAGGCTGGAGCTGCTTC	Forward primer for generating PCR product for wzzE marked deletion
oRS0055	3′ wzzE KO	GCGCCTTTGCGCTCGCAGCAGCAGTGTTGCTATTTCGAGCAACGGCGGGTCATATGAATATCCTCCTTA	Reverse primer for generating PCR product for wzzE marked deletion
oRS0056	5′ wecA KO	TCTGCTAATAATTTTCTCTGAGAGCATGCATTGTGAATTTACTGACAGTGGTGTAGGCTGGAGCTGCTTC	Forward primer for generating PCR product for wecA marked deletion
oRS0057	3′ wecA KO	AGGCATTGGTTGTGTCATCACATCCTCATTTATTTGGTTAAATTGGGGCTCATATGAATATCCTCCTTA	Reverse primer for generating PCR product for wecA marked deletion
oRS0058	5′ rbsR KO	TCGACGCATTTTTAGACAGGCAGAGGTGACGCTTGGCTACAATGAAAGATGTGTAGGCTGGAGCTGCTTC	Forward primer for generating PCR product for rbsR marked deletion
oRS0059	3′ rbsR KO	GAACCGCGTTCCATCAGAATCGGAGTAAGTTGTAATCGTTGTTGCTGAAGCATATGAATATCCTCCTTA	Reverse primer for generating PCR product for rbsR marked deletion
oRS0060	5′ rbsK KO	ACACGGTGGCGCATTTTATGGACATCCCGAATATGCAAAACGCAGGCAGCGTGTAGGCTGGAGCTGCTTC	Forward primer for generating PCR product for rbsK marked deletion
oRS0061	3′ rbsK KO	CGGGCAACATCTTTCATTGTAGCCAAGCGTCACCTCTGCCTGTCTAAAAACATATGAATATCCTCCTTA	Reverse primer for generating PCR product for rbsK marked deletion
oRS0062	5′ ACS228_24475 KO	ATTGAATACATTCGGGGAGCATCCAAATGAAAAAGGTTTTAGCTCGAGGGGTGTAGGCTGGAGCTGCTTC	Forward primer for generating PCR product for ACS228_24475 marked deletion
oRS0063	3′ ACS228_24475 KO	TTGGCATCCTGATATTAACCCGGCATACCCTATTCAGGCAGTTTTCTTAGCATATGAATATCCTCCTTA	Reverse primer for generating PCR product for ACS228_24475 marked deletion
oRS0064	5′ ACS228_00405 KO screen	GGCAGAGCGTAAAGCTCGTG	Forward screening primer to test for kanR insertion at ACS228_00405 locus
oRS0065	3′ ACS228_00405 KO screen	CATTGCTCATCGTGTTCTCTTGC	Reverse screening primer to test for kanR insertion at ACS228_00405 locus
oRS0066	5′ tolC KO screen	GGATGGCTGGTCGAAATTGAAGC	Forward screening primer to test for kanR insertion at tolC locus
oRS0067	3′ tolC KO screen	CCAACCTTTTGCGGTAGCGGC	Reverse screening primer to test for kanR insertion at tolC locus
oRS0068	5′ fau KO screen	GAGCAATCCTCCCTTACCCTTAC	Forward screening primer to test for kanR insertion at fau locus
oRS0069	3′ fau KO screen	CAAGGGTTCAAGGGTTACAGCC	Reverse screening primer to test for kanR insertion at fau locus
oRS0070	5′ rpoS KO screen	CGCTGCGTTATTTGCCGCAGC	Forward screening primer to test for kanR insertion at rpoS locus
oRS0071	3′ rpoS KO screen	CCAGACTACAAATACACCGACTCAC	Reverse screening primer to test for kanR insertion at rpoS locus
oRS0072	5′ mlaA KO screen	GGGCGGCGATTACCAGGC	Forward screening primer to test for kanR insertion at mlaA locus
oRS0073	3′ mlaA KO screen	CGGGTCATTGTCGGTTTATCTCC	Reverse screening primer to test for kanR insertion at mlaA locus
oRS0074	5′ arnD KO screen	GGGTTGCCAGAGCAGACGC	Forward screening primer to test for kanR insertion at arnD locus
oRS0075	3′ arnD KO screen	CCGCTGCCTGGACTGGG	Reverse screening primer to test for kanR insertion at arnD locus
oRS0076	5′ ACS228_08725 KO screen	CGTCGTCCTCGAGATCAATTTGC	Forward screening primer to test for kanR insertion at ACS228_08725 locus
oRS0077	3′ ACS228_08725 KO screen	CATGGGTGGTCACCGTGCG	Reverse screening primer to test for kanR insertion at ACS228_08725 locus
oRS0078	5′ wzzB KO screen	GGGCGATTTTCGCCCTGATTC	Forward screening primer to test for kanR insertion at wzzB locus
oRS0079	3′ wzzB KO screen	GCGATGTTGTTGTCGCATCCG	Reverse screening primer to test for kanR insertion at wzzB locus
oRS0080	5′ lpp KO screen	CGCAGTAGCGGTAAACGGCAG	Forward screening primer to test for kanR insertion at lpp locus
oRS0081	3′ lpp KO screen	GCGTTCGATGCTTCTTTGAGCG	Reverse screening primer to test for kanR insertion at lpp locus
oRS0082	5′ proC KO screen	CTTCCGGCATAGTTCTGTTTATGC	Forward screening primer to test for kanR insertion at proC locus
oRS0083	3′ proC KO screen	GCAGATTTGGCGCTTTACAAAGC	Reverse screening primer to test for kanR insertion at proC locus
oRS0084	5′ ispU KO screen	CGATGGCGAACCCCACCG	Forward screening primer to test for kanR insertion at ispU locus
oRS0085	3′ ispU KO screen	GGTATGCCGTGGTTTTACACGG	Reverse screening primer to test for kanR insertion at ispU locus
oRS0086	5′ pgi KO screen	GCGAATTACGGCGCGGGG	Forward screening primer to test for kanR insertion at pgi locus
oRS0087	3′ pgi KO screen	CACTCAACATTACGCTAACGGC	Reverse screening primer to test for kanR insertion at pgi locus
oRS0088	5′ glpX KO screen	GGGGCAACCCCGCAC	Forward screening primer to test for kanR insertion at glpX locus
oRS0089	3′ glpX KO screen	CTTGCCTTATCTTCGTTCTCCG	Reverse screening primer to test for kanR insertion at glpX locus
oRS0090	5′ rfaH KO screen	GACGGTATAACGCAAACCGGG	Forward screening primer to test for kanR insertion at rfaH locus
oRS0091	3′ rfaH KO screen	GCAACGTATTGCGCACTGGC	Reverse screening primer to test for kanR insertion at rfaH locus
oRS0092	5′ wzzE KO screen	GGCTTCCGGGCGCGTAC	Forward screening primer to test for kanR insertion at wzzE locus
oRS0093	3′ wzzE KO screen	GTTGCTCGCTTTATTAAGCGCG	Reverse screening primer to test for kanR insertion at wzzE locus
oRS0094	5′ wecA KO screen	GCCCCATGCCAATAATCCATAGC	Forward screening primer to test for kanR insertion at wecA locus
oRS0095	3′ wecA KO screen	GGTTCGGAACGGACTTTCCC	Reverse screening primer to test for kanR insertion at wecA locus
oRS0096	5′ rbsR KO screen	GCTTCAGCAGCAATGTTCATGC	Forward screening primer to test for kanR insertion at rbsR locus
oRS0097	3′ rbsR KO screen	CGTAAAGGCGCACAACCTTCCG	Reverse screening primer to test for kanR insertion at rbsR locus
oRS0098	5′ rbsK KO screen	GGCGGAAATCGCTTCACTGACG	Forward screening primer to test for kanR insertion at rbsK locus
oRS0099	3′ rbsK KO screen	CAGGTTGTATGACCTGATGGTG	Reverse screening primer to test for kanR insertion at rbsK locus
oRS0100	5′ ACS228_24475 KO screen	CACCGGCATACACTACCCGC	Forward screening primer to test for kanR insertion at ACS228_24475 locus
oRS0101	3′ ACS228_24475 KO screen	CGTATCCAGGAAGTGCAGAGGC	Reverse screening primer to test for kanR insertion at ACS228_24475 locus
oRS0102	5′ cra KO	TATGGTTTTTACATTTTACGCAAGGGGCAATTGTGAAACTGGATGAAATCGTGTAGGCTGGAGCTGCTTC	Forward primer for generating PCR product for cra marked deletion
oRS0103	3′ cra KO	TTCACCTGGCGCGTATTTTTGTTCGCGGCTTAGCTACGGCTGAGCACACCCATATGAATATCCTCCTTA	Reverse primer for generating PCR product for cra marked deletion
oRS0104	5′ cra KO screen	CCGGTTAACAGTCCCTGTTGC	Forward screening primer to test for kanR insertion at cra locus
oRS0105	3′ cra KO screen	CAGTGGGAACCTGGAATAAAAGC	Reverse screening primer to test for kanR insertion at cra locus
oHL0255	5′ csgB KO	CTTAAATGTACGACCAGGTCCAGGGTGACAACATGAAAAACAAATTGTTAGTGTAGGCTGGAGCTGCTTC	Forward primer for generating PCR product for csgBACDEFG marked deletion
oRS0108	3′ csgG ECOR29 KO	CCGGATGATAATTCCGGCTTTTTTATCTGTCAGGATTCCGGTGGAACCGACATATGAATATCCTCCTTA	Reverse primer for generating PCR product for csgBACDEFG marked deletion
oHL0267	5′ csgB KO screen	TCCGCAGACATACTTTCC	Forward screening primer to test for kanR insertion at csgBACDEFG locus
oRS0109	3′ csgG ECOR29 KO screen	GGCCTGTGGCTGGCG	Reverse screening primer to test for kanR insertion at csgBACDEFG locus
oRS0110	Himar Tn 1.2	GGGCTGATCGCTTCCTCGTGCTTTAC	Forward primer for round 1 of aribitrarily primer PCR
oRS0111	Himar Tn 2.2	GGTATCGCCGCTCCCGATTCGCAGC	Forward primer for round 2 of aribitrarily primer PCR
oRS0112	Himar Tn 3.3	CCTATTCTCTAGAAAGTATAGGAACTTCGAACC	Sequencing primer for mapping Himar transposon
oRS0113	Arb 1	GGCCACGCGTCGACTAGTACNNNNNNNNNNCTTCT	Reverse primer for round 1 of aribitrarily primer PCR
oRS0114	Arb 2	GGCCACGCGTCGACTAGTAC	Reverse primer for round 2 of aribitrarily primer PCR
